# Supplementary material for: Predicting the potential distribution of the parasitic Cuscuta chinensis under global warming
Source: BMC Ecol. 2020 May 9;20:28. doi: 10.1186/s12898-020-00295-6 (PMC7210669; doi:10.1186/s12898-020-00295-6)
Supplement: Supplementary file 3 — Additional file 3: Table S1. 443 valid records used for this study. [file 12898_2020_295_MOESM3_ESM.csv]

object	latitude	longitude
Cuscuta chinensis	32.32124366	118.1869781
Cuscuta chinensis	34.61493159	119.1616537
Cuscuta chinensis	24.4563792	118.1350655
Cuscuta chinensis	30.20398428	119.3388639
Cuscuta chinensis	35.36790031	111.3068184
Cuscuta chinensis	37.62280986	107.0523996
Cuscuta chinensis	29.11362031	99.73087262
Cuscuta chinensis	27.93224942	101.2785706
Cuscuta chinensis	31.13064044	102.4671536
Cuscuta chinensis	29.91838131	100.9611774
Cuscuta chinensis	30.86528535	101.1870513
Cuscuta chinensis	31.16451318	103.2856461
Cuscuta chinensis	32.05437342	98.96004404
Cuscuta chinensis	33.31262929	103.9252111
Cuscuta chinensis	28.76149294	100.2581328
Cuscuta chinensis	29.91085955	99.2928674
Cuscuta chinensis	29.8329607	119.5492085
Cuscuta chinensis	32.46908327	117.6538512
Cuscuta chinensis	35.73832646	119.237094
Cuscuta chinensis	29.32368987	117.7755661
Cuscuta chinensis	33.22119022	119.4439643
Cuscuta chinensis	34.28477155	117.2825107
Cuscuta chinensis	44.06638994	116.1246527
Cuscuta chinensis	41.019856	113.0990058
Cuscuta chinensis	37.9183233	112.6321589
Cuscuta chinensis	32.01500601	102.0153962
Cuscuta chinensis	32.02303153	99.75570023
Cuscuta chinensis	38.88193606	121.5202274
Cuscuta chinensis	28.34743153	99.0311767
Cuscuta chinensis	41.92876116	123.8771154
Cuscuta chinensis	35.4100321	119.4600168
Cuscuta chinensis	33.94873813	108.1021407
Cuscuta chinensis	34.6773411	119.4136842
Cuscuta chinensis	28.28308394	103.4951049
Cuscuta chinensis	46.78096319	122.3765753
Cuscuta chinensis	43.64953662	122.2788895
Cuscuta chinensis	42.35958494	114.1069358
Cuscuta chinensis	44.19313281	119.2681241
Cuscuta chinensis	27.10110163	99.94380288
Cuscuta chinensis	22.00457971	100.7968135
Cuscuta chinensis	38.77104776	113.4287909
Cuscuta chinensis	37.54537835	111.300605
Cuscuta chinensis	40.62896938	116.5798342
Cuscuta chinensis	29.88243706	109.5537477
Cuscuta chinensis	44.04862562	129.2017319
Cuscuta chinensis	37.32963802	121.6209036
Cuscuta chinensis	25.30247936	110.0605294
Cuscuta chinensis	25.28654415	110.2582849
Cuscuta chinensis	22.396428	114.109497
Cuscuta chinensis	26.90593794	117.8621179
Cuscuta chinensis	35.06245026	100.5940096
Cuscuta chinensis	35.59248404	110.9527295
Cuscuta chinensis	37.95583498	110.8887626
Cuscuta chinensis	27.74513297	117.9999696
Cuscuta chinensis	24.53825529	117.7296739
Cuscuta chinensis	38.47477506	106.4830368
Cuscuta chinensis	31.85146794	103.6266117
Cuscuta chinensis	26.98034442	111.3204145
Cuscuta chinensis	30.57455468	109.9283201
Cuscuta chinensis	30.27640981	120.1503815
Cuscuta chinensis	40.21372507	116.2059313
Cuscuta chinensis	39.74777959	116.1370036
Cuscuta chinensis	29.94899663	121.7165369
Cuscuta chinensis	34.20714891	116.7987302
Cuscuta chinensis	37.47676822	108.8014133
Cuscuta chinensis	37.50231238	110.2578181
Cuscuta chinensis	38.28964514	109.7356106
Cuscuta chinensis	37.84300996	109.4540294
Cuscuta chinensis	37.18071905	110.2773012
Cuscuta chinensis	36.8429051	102.1434834
Cuscuta chinensis	36.15161837	102.7676081
Cuscuta chinensis	33.99909134	108.5811921
Cuscuta chinensis	36.00792828	108.3057339
Cuscuta chinensis	33.2887761	105.1250399
Cuscuta chinensis	38.88633173	106.5372659
Cuscuta chinensis	34.69835256	108.9697207
Cuscuta chinensis	34.24819246	108.955087
Cuscuta chinensis	34.14595949	107.8226427
Cuscuta chinensis	36.11981168	111.4620718
Cuscuta chinensis	32.06787445	118.8380713
Cuscuta chinensis	29.14842423	120.9748037
Cuscuta chinensis	46.80338072	83.18024876
Cuscuta chinensis	42.6609762	89.25816246
Cuscuta chinensis	44.48805147	86.12830645
Cuscuta chinensis	39.7157375	76.16535772
Cuscuta chinensis	44.83581755	81.86406549
Cuscuta chinensis	39.1179596	117.1898938
Cuscuta chinensis	39.91160956	116.410355
Cuscuta chinensis	32.04647503	113.9549434
Cuscuta chinensis	35.03499729	114.4754634
Cuscuta chinensis	34.00534189	112.0369111
Cuscuta chinensis	38.87999791	111.1298937
Cuscuta chinensis	24.84928817	114.1038306
Cuscuta chinensis	35.49792767	112.8451302
Cuscuta chinensis	36.21552732	113.5207507
Cuscuta chinensis	35.77577346	113.2742293
Cuscuta chinensis	41.28529223	114.7596675
Cuscuta chinensis	40.09370804	115.2110127
Cuscuta chinensis	37.31203393	114.3428074
Cuscuta chinensis	36.65076531	117.1139688
Cuscuta chinensis	36.19473446	117.1230023
Cuscuta chinensis	35.05798264	110.9495935
Cuscuta chinensis	32.49153979	113.4217575
Cuscuta chinensis	34.78196011	113.5410347
Cuscuta chinensis	34.82459381	114.334917
Cuscuta chinensis	34.62595319	112.4422092
Cuscuta chinensis	39.61087097	119.1580845
Cuscuta chinensis	36.01686271	36.06596709
Cuscuta chinensis	39.8716566	114.6995366
Cuscuta chinensis	40.41409311	115.5115173
Cuscuta chinensis	40.82872362	114.8385885
Cuscuta chinensis	40.02563433	116.2275029
Cuscuta chinensis	40.05710029	119.4260507
Cuscuta chinensis	42.20725753	123.914423
Cuscuta chinensis	39.91078315	116.3592861
Cuscuta chinensis	39.31017232	115.2413348
Cuscuta chinensis	36.59163749	113.730209
Cuscuta chinensis	42.29090859	119.0093551
Cuscuta chinensis	40.92392429	107.4297218
Cuscuta chinensis	40.64637144	109.7665728
Cuscuta chinensis	40.55071001	113.295474
Cuscuta chinensis	39.35933738	114.7174443
Cuscuta chinensis	38.91917467	117.5851382
Cuscuta chinensis	44.776297	122.7322987
Cuscuta chinensis	45.94748989	123.439277
Cuscuta chinensis	45.91056007	126.4284287
Cuscuta chinensis	47.26667114	123.9144605
Cuscuta chinensis	46.26608847	129.7073074
Cuscuta chinensis	24.08620757	110.1266944
Cuscuta chinensis	32.24481565	92.63359779
Cuscuta chinensis	30.07430709	102.5694947
Cuscuta chinensis	34.50608178	101.5483151
Cuscuta chinensis	35.53721201	113.6758553
Cuscuta chinensis	34.00077106	113.2205517
Cuscuta chinensis	42.75693615	123.2610848
Cuscuta chinensis	37.31121474	105.6685732
Cuscuta chinensis	22.6617549	99.97709726
Cuscuta chinensis	27.00521027	103.1217264
Cuscuta chinensis	26.33235727	100.2694829
Cuscuta chinensis	24.35455706	102.761883
Cuscuta chinensis	24.08611347	99.42019867
Cuscuta chinensis	30.15604161	96.8787565
Cuscuta chinensis	27.8889083	98.50264773
Cuscuta chinensis	31.15698798	118.5543356
Cuscuta chinensis	28.18720911	117.1862411
Cuscuta chinensis	29.86777899	118.5637925
Cuscuta chinensis	40.00205923	117.4282613
Cuscuta chinensis	42.51510736	122.4621132
Cuscuta chinensis	41.13158084	121.1061471
Cuscuta chinensis	40.49507012	112.537217
Cuscuta chinensis	30.03040786	116.9948567
Cuscuta chinensis	39.66952765	109.3542307
Cuscuta chinensis	38.62943809	108.876732
Cuscuta chinensis	45.8131349	117.7914525
Cuscuta chinensis	38.73682267	121.1785092
Cuscuta chinensis	42.2679659	127.6117744
Cuscuta chinensis	28.06520872	120.5550423
Cuscuta chinensis	35.58119455	116.9808595
Cuscuta chinensis	34.3943836	117.8890338
Cuscuta chinensis	22.65972351	113.864474
Cuscuta chinensis	23.07889788	112.4501375
Cuscuta chinensis	31.97817659	120.6697548
Cuscuta chinensis	25.030724	121.520076
Cuscuta chinensis	41.77152098	123.4100665
Cuscuta chinensis	23.13575868	113.2759575
Cuscuta chinensis	26.48853722	100.6971069
Cuscuta chinensis	23.28545347	116.0669925
Cuscuta chinensis	23.6628324	114.125723
Cuscuta chinensis	21.89850247	112.6940716
Cuscuta chinensis	22.99513114	114.9281483
Cuscuta chinensis	26.58796111	114.1551233
Cuscuta chinensis	27.22828967	105.684382
Cuscuta chinensis	30.16968476	110.6982586
Cuscuta chinensis	34.39386611	105.6253447
Cuscuta chinensis	35.99273226	104.2322134
Cuscuta chinensis	25.86503893	109.9991108
Cuscuta chinensis	25.34009586	109.0471176
Cuscuta chinensis	22.51980317	107.8179563
Cuscuta chinensis	22.42869821	111.1141028
Cuscuta chinensis	22.00145902	107.2843727
Cuscuta chinensis	22.4283703	106.8484931
Cuscuta chinensis	23.14610628	106.3112686
Cuscuta chinensis	39.86585651	111.2182112
Cuscuta chinensis	39.7856048	110.8729996
Cuscuta chinensis	43.67434686	118.9340629
Cuscuta chinensis	44.70513432	117.8017111
Cuscuta chinensis	42.54536558	115.0115324
Cuscuta chinensis	39.41298679	109.6919691
Cuscuta chinensis	31.5934285	120.3177698
Cuscuta chinensis	23.67361098	112.4315348
Cuscuta chinensis	24.22216957	113.3114934
Cuscuta chinensis	24.66538127	117.282137
Cuscuta chinensis	25.91069499	119.6692598
Cuscuta chinensis	28.12842603	119.5302937
Cuscuta chinensis	30.47920877	110.8421056
Cuscuta chinensis	46.52631705	125.3687924
Cuscuta chinensis	25.18793879	100.5741874
Cuscuta chinensis	22.00296751	100.7705354
Cuscuta chinensis	23.58270935	102.0108645
Cuscuta chinensis	35.5681123	116.7423553
Cuscuta chinensis	26.27371553	104.1437412
Cuscuta chinensis	34.90159364	119.0626438
Cuscuta chinensis	27.89309828	119.6079539
Cuscuta chinensis	28.66317074	120.1809385
Cuscuta chinensis	40.5187769	110.681231
Cuscuta chinensis	25.27231594	112.9214235
Cuscuta chinensis	25.8901885	112.5963377
Cuscuta chinensis	29.63375362	116.0394456
Cuscuta chinensis	25.8039747	113.0857647
Cuscuta chinensis	28.32057121	113.2119336
Cuscuta chinensis	37.45019706	121.4051355
Cuscuta chinensis	23.10689495	107.6800759
Cuscuta chinensis	22.81012959	107.1266891
Cuscuta chinensis	35.40547634	116.9980774
Cuscuta chinensis	32.03303193	109.7798754
Cuscuta chinensis	26.97020993	114.1767002
Cuscuta chinensis	40.84126679	111.7414992
Cuscuta chinensis	40.63044815	109.8651138
Cuscuta chinensis	26.49330907	113.7672185
Cuscuta chinensis	31.98203172	107.9827387
Cuscuta chinensis	29.62375473	115.8818524
Cuscuta chinensis	38.538562	106.0315426
Cuscuta chinensis	39.71797088	115.8482831
Cuscuta chinensis	27.11506367	114.9813956
Cuscuta chinensis	24.91175415	118.5450916
Cuscuta chinensis	35.96627855	103.7710956
Cuscuta chinensis	42.44916871	88.39549288
Cuscuta chinensis	26.58731047	118.2435494
Cuscuta chinensis	28.66647895	110.0645264
Cuscuta chinensis	29.8147135	106.0290095
Cuscuta chinensis	31.04766635	107.8799712
Cuscuta chinensis	30.1462368	105.8099682
Cuscuta chinensis	30.6537277	105.7060809
Cuscuta chinensis	28.31452074	109.7596807
Cuscuta chinensis	33.69062297	109.2693586
Cuscuta chinensis	33.28052163	105.6274828
Cuscuta chinensis	29.22169513	109.5045918
Cuscuta chinensis	46.10876995	122.0691538
Cuscuta chinensis	28.20654231	114.3244021
Cuscuta chinensis	30.05346362	101.9622762
Cuscuta chinensis	31.25973953	121.3874563
Cuscuta chinensis	33.53200643	108.4405322
Cuscuta chinensis	29.99600648	105.3911072
Cuscuta chinensis	28.50552006	100.9333106
Cuscuta chinensis	29.00349526	101.5056364
Cuscuta chinensis	23.67726986	116.6242507
Cuscuta chinensis	24.7581518	116.8144989
Cuscuta chinensis	19.79387292	110.8225692
Cuscuta chinensis	29.503443	103.3926856
Cuscuta chinensis	45.46047148	132.1635795
Cuscuta chinensis	46.77258564	130.2705739
Cuscuta chinensis	35.54900198	116.9524197
Cuscuta chinensis	26.80387711	113.640486
Cuscuta chinensis	29.01238438	109.9649997
Cuscuta chinensis	27.35837655	114.44393
Cuscuta chinensis	27.16696199	113.4729562
Cuscuta chinensis	28.71174219	115.1685443
Cuscuta chinensis	27.83638691	114.2788158
Cuscuta chinensis	23.66443368	116.6279194
Cuscuta chinensis	32.08559988	118.7568484
Cuscuta chinensis	25.83586511	114.925959
Cuscuta chinensis	23.52597709	116.3581232
Cuscuta chinensis	25.60379931	110.5899241
Cuscuta chinensis	25.28266072	114.9704807
Cuscuta chinensis	27.90223631	99.82422866
Cuscuta chinensis	22.65676296	113.0489874
Cuscuta chinensis	29.26501031	88.94733682
Cuscuta chinensis	27.32834291	102.1837079
Cuscuta chinensis	30.07511398	101.9560503
Cuscuta chinensis	28.1615788	109.9913986
Cuscuta chinensis	23.39822963	104.080594
Cuscuta chinensis	23.24757146	102.2355322
Cuscuta chinensis	47.15428463	120.3450447
Cuscuta chinensis	50.3278907	123.7973665
Cuscuta chinensis	51.36030439	121.7798466
Cuscuta chinensis	39.81498981	119.5105233
Cuscuta chinensis	36.15779782	112.2951364
Cuscuta chinensis	38.15093948	112.6585994
Cuscuta chinensis	27.23225327	117.4689591
Cuscuta chinensis	22.24817619	110.2611121
Cuscuta chinensis	37.13322934	112.9411951
Cuscuta chinensis	31.58542918	104.3597502
Cuscuta chinensis	36.93156689	114.2687507
Cuscuta chinensis	38.40180035	113.8595957
Cuscuta chinensis	39.30965504	118.9606779
Cuscuta chinensis	49.27057801	120.0285392
Cuscuta chinensis	28.69485209	115.8943624
Cuscuta chinensis	21.73238941	101.45413
Cuscuta chinensis	38.29040322	106.095478
Cuscuta chinensis	40.23085672	118.3587344
Cuscuta chinensis	37.6212501	114.2767866
Cuscuta chinensis	38.50391676	114.1752728
Cuscuta chinensis	41.06683535	118.7263338
Cuscuta chinensis	40.44859896	117.7144508
Cuscuta chinensis	40.94760077	115.8794652
Cuscuta chinensis	29.54180265	104.9557386
Cuscuta chinensis	30.22895466	120.1689787
Cuscuta chinensis	22.27807577	114.1604896
Cuscuta chinensis	21.1717271	94.8585458
Cuscuta chinensis	36.204824	138.252924
Cuscuta chinensis	35.63453878	117.3328361
Cuscuta chinensis	35.88957576	117.6006742
Cuscuta chinensis	35.34818529	117.0773894
Cuscuta chinensis	37.78200508	106.2525843
Cuscuta chinensis	37.38127907	107.7425518
Cuscuta chinensis	28.58935179	102.6206513
Cuscuta chinensis	24.99907747	104.8485901
Cuscuta chinensis	26.13624082	103.0704259
Cuscuta chinensis	41.69699833	85.70032469
Cuscuta chinensis	39.639425	121.9990139
Cuscuta chinensis	38.81470353	112.1806683
Cuscuta chinensis	36.32583333	75.18833333
Cuscuta chinensis	22.82407848	108.6508993
Cuscuta chinensis	28.73363827	99.31849304
Cuscuta chinensis	44.30924057	86.04192113
Cuscuta chinensis	40.52510487	116.9876557
Cuscuta chinensis	45.86414722	126.5418389
Cuscuta chinensis	36.76385911	114.6292816
Cuscuta chinensis	42.0987141	117.534221
Cuscuta chinensis	37.91699137	115.285993
Cuscuta chinensis	40.34594192	119.1251319
Cuscuta chinensis	36.204825	138.252925
Cuscuta chinensis	32.9892509	132.9307053
Cuscuta chinensis	33.3228319	133.0971625
Cuscuta chinensis	33.5597062	133.5310786
Cuscuta chinensis	35.1801883	136.9065647
Cuscuta chinensis	36.0786279	138.0803529
Cuscuta chinensis	-38.2167	146.15
Cuscuta chinensis	-23.91523491	148.0841741
Cuscuta chinensis	-23.3667	150.4667
Cuscuta chinensis	-20.5667	142.3167
Cuscuta chinensis	-20.00692089	145.3758574
Cuscuta chinensis	-20.006799	145.376132
Cuscuta chinensis	-19.84025079	146.7591731
Cuscuta chinensis	-19.840118	146.75944
Cuscuta chinensis	-19.17500001	144.975
Cuscuta chinensis	-19.175	144.975
Cuscuta chinensis	-19.16670001	144.9667
Cuscuta chinensis	-19.14025317	146.7925042
Cuscuta chinensis	-19.140119	146.792771
Cuscuta chinensis	-18.42220975	143.5147621
Cuscuta chinensis	-18.422086	143.515024
Cuscuta chinensis	-18.0667	143.25
Cuscuta chinensis	-17.41527221	142.4175488
Cuscuta chinensis	-16.994722	144.309167
Cuscuta chinensis	-15.1	133.03
Cuscuta chinensis	-14.805556	128.65
Cuscuta chinensis	16.109	107.685
Cuscuta chinensis	22.010889	100.79926
Cuscuta chinensis	22.2825	120.651667
Cuscuta chinensis	22.54423	114.057795
Cuscuta chinensis	22.555882	99.932102
Cuscuta chinensis	22.88361	79.61611
Cuscuta chinensis	23.127041	113.341527
Cuscuta chinensis	23.84333	90.26861
Cuscuta chinensis	24.175587	110.235565
Cuscuta chinensis	24.186045	113.415062
Cuscuta chinensis	24.325436	120.577976
Cuscuta chinensis	24.33639	120.591864
Cuscuta chinensis	24.572522	120.707968
Cuscuta chinensis	24.863056	120.946667
Cuscuta chinensis	25.5	69
Cuscuta chinensis	26.000555	98.661942
Cuscuta chinensis	26.000556	98.661944
Cuscuta chinensis	26.0006	98.6619
Cuscuta chinensis	26.076106	119.306406
Cuscuta chinensis	26.088547	103.176727
Cuscuta chinensis	26.56023	100.17643
Cuscuta chinensis	26.876096	100.229945
Cuscuta chinensis	27.7194	98.3494
Cuscuta chinensis	27.719698	98.349533
Cuscuta chinensis	27.719722	98.349444
Cuscuta chinensis	27.789444	98.529444
Cuscuta chinensis	27.801389	98.568611
Cuscuta chinensis	27.875	98.3353
Cuscuta chinensis	27.875099	98.335403
Cuscuta chinensis	27.903333	99.636667
Cuscuta chinensis	27.928607	101.279419
Cuscuta chinensis	28.48611	98.911543
Cuscuta chinensis	28.6311	99.2858
Cuscuta chinensis	28.7817	99.3075
Cuscuta chinensis	28.932073	99.79929
Cuscuta chinensis	29.037008	100.298406
Cuscuta chinensis	29.247988	117.862004
Cuscuta chinensis	29.399721	110.163924
Cuscuta chinensis	29.866159	118.431373
Cuscuta chinensis	30.004589	99.107741
Cuscuta chinensis	30.14136	101.865706
Cuscuta chinensis	30.196022	119.366283
Cuscuta chinensis	30.273977	120.172974
Cuscuta chinensis	30.601932	109.726617
Cuscuta chinensis	30.979541	101.125234
Cuscuta chinensis	30.99903	102.364372
Cuscuta chinensis	31	65.8
Cuscuta chinensis	31	65.75
Cuscuta chinensis	31.084	103.267
Cuscuta chinensis	31.68115	103.853481
Cuscuta chinensis	31.80612	98.580912
Cuscuta chinensis	32.055645	118.797741
Cuscuta chinensis	32.637983	103.59895
Cuscuta chinensis	33.4979	133.545
Cuscuta chinensis	33.981028	108.20147
Cuscuta chinensis	34.15745	107.843975
Cuscuta chinensis	34.188731	116.947285
Cuscuta chinensis	34.264878	108.94426
Cuscuta chinensis	34.608663	119.506767
Cuscuta chinensis	34.617166	108.940451
Cuscuta chinensis	34.65155	112.442075
Cuscuta chinensis	34.780377	113.658221
Cuscuta chinensis	34.817318	114.34683
Cuscuta chinensis	35.490866	112.851766
Cuscuta chinensis	35.58114	116.986531
Cuscuta chinensis	35.75	69
Cuscuta chinensis	36.066666	120.333336
Cuscuta chinensis	36.087743	111.518848
Cuscuta chinensis	36.107933	120.415961
Cuscuta chinensis	36.200001	113.436112
Cuscuta chinensis	36.20227	117.087972
Cuscuta chinensis	36.327028	102.796369
Cuscuta chinensis	36.52	103.89167
Cuscuta chinensis	36.651016	116.99741
Cuscuta chinensis	36.92697	101.685622
Cuscuta chinensis	37.269647	121.544774
Cuscuta chinensis	37.835742	112.522305
Cuscuta chinensis	38.285524	109.735211
Cuscuta chinensis	38.462419	111.127621
Cuscuta chinensis	38.847412	121.287324
Cuscuta chinensis	38.991613	117.653672
Cuscuta chinensis	39.364854	114.714432
Cuscuta chinensis	39.71615	115.838889
Cuscuta chinensis	39.879848	114.630747
Cuscuta chinensis	40.00266	117.473706
Cuscuta chinensis	40.210532	116.176482
Cuscuta chinensis	40.440913	113.170145
Cuscuta chinensis	40.642867	109.930036
Cuscuta chinensis	41.827587	123.416408
Cuscuta chinensis	41.876999	123.95388
Cuscuta chinensis	42.286255	123.842343
Cuscuta chinensis	42.290382	118.984745
Cuscuta chinensis	42.942326	89.185928
Cuscuta chinensis	35.76083333	76.61583333
Cuscuta chinensis	28.451836	119.916426
Cuscuta chinensis	28.44429799	119.8387683
